# Supplementary material for: Small EV in plasma of triple negative breast cancer patients induce intrinsic apoptosis in activated T cells
Source: Commun Biol. 2023 Aug 4;6:815. doi: 10.1038/s42003-023-05169-3 (PMC10403597; doi:10.1038/s42003-023-05169-3)
Supplement: Supplementary file 3 — Supplementary Data 1 [file 42003_2023_5169_MOESM3_ESM.xlsx]

## Sheet: Sheet1
	MFI values				% postive cells
	TEX 1		TEX 2		TEX 1		TEX 2
Incubation time (hr)	1	2	1	2	1	2	1	2
0	147	98.5	135	139	7.16	5.72	6.94	6.96
0.25	530	521	328	348	16.6	15.4	12.1	13.5
0.5	561	500	502	558	18.1	16.2	17	15.6
1	1408	1431	1010	1296	38.4	35.3	31.6	34.1
2	2348	3002	1967	2129	61.3	58.2	52.1	56.2
6	2889	2559	2221	2531	67.7	65.4	60	63.7
